# Supplementary material for: Metaanalysis of Repetitive Transcranial Magnetic Stimulation (rTMS) Efficacy for OCD Treatment: The Impact of Stimulation Parameters, Symptom Subtype and rTMS-Induced Electrical Field
Source: J Clin Med. 2024 Sep 10;13(18):5358. doi: 10.3390/jcm13185358 (PMC11432318; doi:10.3390/jcm13185358)
Supplement: Supplementary file 1 [file jcm-13-05358-s001.zip]

Archive with 1 entries (1 files):
- jcm-3132509-supplementary.pdf
